# Supplementary material for: Graft-Derived Cell-Free DNA Quantification following Liver Transplantation Using Tissue-Specific DNA Methylation and Donor-Specific Genotyping Techniques: An Orthogonal Comparison Study
Source: Epigenomes. 2023 Jun 9;7(2):11. doi: 10.3390/epigenomes7020011 (PMC10296814; doi:10.3390/epigenomes7020011)
Supplement: Supplementary file 1 [file epigenomes-07-00011-s001.zip]

Archive with 1 entries (1 files):
- epigenomes-2336167-supplementary.pdf
